# Supplementary material for: Canonical and non-canonical integrin-based adhesions dynamically interconvert
Source: Nat Commun. 2024 Mar 7;15:2093. doi: 10.1038/s41467-024-46381-x (PMC10920918; doi:10.1038/s41467-024-46381-x)
Supplement: Supplementary file 4 — Supplementary Data 1 [file 41467_2024_46381_MOESM4_ESM.xlsx]

## Sheet: Sheet1
Plasmids
Name	Insert species	Backbone	Tag or shRNA	Origin
b5 Integrin-iRFP	human	pLIB	iRFP	This study
b5 Integrin-iRFP S759A/S762A	human	pLIB	iRFP	This study
b5 Integrin-iRFP S759E/S762E	human	pLIB	iRFP	This study
eBFP2-Paxillin	human	pRRL	EBFP2	This study
mScarlet31		pC1	mScarlet3	Gift of Dorus Gadella (Addgene plasmid #189753; http://n2t.net/addgene:189753; RRID:Addgene_189753)
pLV-Ftractin-mCherry2		CSII-EF	mCherry	Gift of Tobias Meyer (Addgene plasmid #85131; http://n2t.net/addgene:85131; RRID:Addgene_85131)
mCherry-Paxillin	human	pLIB	mCherry	This study
iRFP-Paxillin	human	pLIB	iRFP	This study
mRFP-Clathrin light chain	human	pLIB	mRFP	This study
iRFP-Clathrin light chain	human	pLIB	iRFP	This study
pCIG3N3		pCIG3		Gift of Jeremy Luban (Addgene plasmid #132941; http://n2t.net/addgene:132941; RRID:Addgene_132941)
pMD2.G		pMD2.G		Gift of Didier Trono (Addgene plasmid #12259; http://n2t.net/addgene:12259; RRID:Addgene_12259)
psPAX2		psPAX2		Gift of Didier Trono (Addgene plasmid #12260; http://n2t.net/addgene:12260; RRID:Addgene_12260)
SpCas9-2A-eGFP-guide-RNA:ston1		pSpCas9(BB)-2A-GFP (PX458); gift of Feng Zhang (Addgene plasmid # 48138; http://n2t.net/addgene:48138; RRID:Addgene_48138)4	EGFP	This study
SpCas9-2A-eGFP-guide-RNA:Itgb5		pSpCas9(BB)-2A-GFP (PX458); gift of Feng Zhang (Addgene plasmid # 48138; http://n2t.net/addgene:48138; RRID:Addgene_48138)4	EGFP	This study
Stonin1-HDR-template	mouse	pcEGFP	EGFP	This study
Integrin b5-HDR-template	mouse	pC1	mScarlet3	This study
