# Supplementary material for: Canonical and non-canonical integrin-based adhesions dynamically interconvert
Source: Nat Commun. 2024 Mar 7;15:2093. doi: 10.1038/s41467-024-46381-x (PMC10920918; doi:10.1038/s41467-024-46381-x)
Supplement: Supplementary file 5 — Supplementary Data 2 [file 41467_2024_46381_MOESM5_ESM.xlsx]

## Sheet: Sheet1
Antibodies
Target	Species	Supplier/#	Concentration IF (WB)	Conjugate
1st AB
AP2	mouse	Abcam/ab2730	1:100
mouse aV Integrin	rat	BD Bioscience/550024	1:50
human aV Integrin	mouse	Santa Cruz/sc-376156	1:100
human b5 Integrin	rabbit	Cell Signaling/#3629	1:100
Eps15R	mouse	Gift from Sara Sigismund1	1:100
Clathrin LC	mouse	Santa Cruz/sc-12735	1:100
Clathrin HC	rabbit	Abcam/ab21679	1:100 (1:1000)
GFP	chicken	Abcam/ab13970	1:2000
Intersectin1	rabbit	Gift from Oleg Shupliakov/ ITSN1-SH3A-C2	1:100
Paxillin	rabbit	Abcam/ab32084	1:250 (1:5000)
Phospho-Myosin Light Chain 2	rabbit	Cell Signaling/#3671	(1:1000)
Myosin Light Chain 2	rabbit	Cell Signaling/#8505	(1:1000)
mouse Stonin1	rabbit	homemade3	1:100
human Stonin1	rabbit	Sigma/HPA005715	1:100
Stonin2	rabbit	Sigma Aldrich/HPA003086	1:200
Vinculin	mouse	Sigma Aldrich/V9264	1:100
2nd AB
chicken	goat	Abcam/ab150169	1:400	Alexa Fluor 488
mouse	goat	Invitrogen/A11029	1:400	Alexa Fluor 488
mouse	goat	Invitrogen/A21236	1:400	Alexa Fluor 647
mouse	goat	Licor/926-68070	1:10.000	IRDye® 680RD
rabbit	goat	Invitrogen/A11036	1:400	Alexa Fluor 568
rabbit	goat	Invitrogen/A31573	1:400	Alexa Fluor 647
rabbit	goat	Licor/926-32211	1:10.000	IRDye® 800CW
rat	donkey	Invitrogen/A21208	1:200	Alexa Fluor 488
rat	donkey	Dianova/712-605-153	1:200	Alexa Fluor 647
