# Supplementary material for: Canonical and non-canonical integrin-based adhesions dynamically interconvert
Source: Nat Commun. 2024 Mar 7;15:2093. doi: 10.1038/s41467-024-46381-x (PMC10920918; doi:10.1038/s41467-024-46381-x)
Supplement: Supplementary file 11 — Source Data [file 41467_2024_46381_MOESM11_ESM.xlsx]

## Sheet: Fig 1G
Figure 1G
Stonin1 colocalization
	aV-Integrin	Vinculin		Column B	Vinculin
Data1	0.69	-0.36		vs.	vs.
Data2	0.73	-0.35		Column A	aV-Integrin
Data3	0.89	-0.45
				Unpaired t test
				P value	<0.0001
				P value summary	****
				Significantly different (P < 0.05)?	Yes
				One- or two-tailed P value?	Two-tailed
				t, df	t=16.79, df=4
				How big is the difference?
				Mean of column A	0.77
				Mean of column B	-0.3867
				Difference between means (B - A) ± SEM	-1.157 ± 0.06888
				95% confidence interval	-1.348 to -0.9654
				R squared (eta squared)	0.986
				F test to compare variances
				F, DFn, Dfd	3.692, 2, 2
				P value	0.4262
				P value summary	ns
				Significantly different (P < 0.05)?	No
				Data analyzed
				Sample size, column A	3
				Sample size, column B	3

## Sheet: Fig 2B
Figure 2B
CCS size
	Stonin 1 positive	Stonin 1 negative		Column B	Stonin 1 negative
Data1	0.73317	0.294671		vs.	vs.
Data2	0.656683	0.309121		Column A	Stonin 1 positive
Data3	0.803643	0.398029
				Unpaired t test
				P value	0.0017
				P value summary	**
				Significantly different (P < 0.05)?	Yes
				One- or two-tailed P value?	Two-tailed
				t, df	t=7.447, df=4
				How big is the difference?
				Mean of column A	0.7312
				Mean of column B	0.3339
				Difference between means (B - A) ± SEM	-0.3972 ± 0.05334
				95% confidence interval	-0.5453 to -0.2491
				R squared (eta squared)	0.9327
				F test to compare variances
				F, DFn, Dfd	1.724, 2, 2
				P value	0.7341
				P value summary	ns
				Significantly different (P < 0.05)?	No
				Data analyzed
				Sample size, column A	3
				Sample size, column B	3

## Sheet: Fig 2D
Figure 2D
Relative stonin1 fluorescence intensity
	Collagen	Matrigel		Theoretical mean	1
Data1	1	0.120992		Actual mean	0.1387
Data2	1	0.099248		Number of values	3
Data3	1	0.195938
				One sample t test
				t, df	t=29.41, df=2
				P value (two tailed)	0.0012
				P value summary	**
				Significant (alpha=0.05)?	Yes
				How big is the discrepancy?
				Discrepancy	-0.8613
				SD of discrepancy	0.05073
				SEM of discrepancy	0.02929
				95% confidence interval	-0.9873 to -0.7353
				R squared (partial eta squared)	0.9977

## Sheet: Fig 2F
Figure 2F
Relative integrin av fluorescence intensity
	scrambled siRNA	ß5-Integrin siRNA		Theoretical mean	1
Data1	1	0.00033058		Actual mean	0.003903
Data2	1	0.00250958		Number of values	3
Data3	1	0.00886752
				One sample t test
				t, df	t=389,0, df=2
				P value (two tailed)	<0,0001
				P value summary	****
				Significant (alpha=0.05)?	Yes
				How big is the discrepancy?
				Discrepancy	-0.9961
				SD of discrepancy	0.004436
				SEM of discrepancy	0.002561
				95% confidence interval	-1,007 to -0,9851
				R squared (partial eta squared)	1

## Sheet: Fig 2G
Figure 2G
Relative stonin1 fluorescence intensity
	scr siRNA	ß5 int. siRNA		Theoretical mean	1
Data1	1	0.0144078		Actual mean	0.04515
Data2	1	0.109113		Number of values	3
Data3	1	0.0119199
				One sample t test
				t, df	t=29.85, df=2
				P value (two tailed)	0.0011
				P value summary	**
				Significant (alpha=0.05)?	Yes
				How big is the discrepancy?
				Discrepancy	-0.9549
				SD of discrepancy	0.05541
				SEM of discrepancy	0.03199
				95% confidence interval	-1.092 to -0.8172
				R squared (partial eta squared)	0.9978

## Sheet: Fig 3B
Figure 3B
% Stonin1 overlap with indicated protein
	aV-Integrin	CLC	Stonin2	Eps15R	Intersectin	Paxillin
Data1	0.786	0.191	0.312	0.331	0.462	0.018		ANOVA summary
Data2	0.865	0.355	0.293	0.489	0.442	0.033		F	41.41
Data3	0.881	0.369	0.374	0.57	0.429	0.074		P value	<0,0001
								P value summary	****
								Significant diff. among means (P < 0.05)?	Yes
								R squared	0.9452
								Brown-Forsythe test
								F (DFn, DFd)	0,6990 (5, 12)
								P value	0.6346
								P value summary	ns
								Are SDs significantly different (P < 0.05)?	No
								Bartlett's test
								Bartlett's statistic (corrected)
								P value
								P value summary
								Are SDs significantly different (P < 0.05)?
								ANOVA table	SS	DF	MS	F (DFn, DFd)	P value
								Treatment (between columns)	1.038	5	0.2075	F (5, 12) = 41,41	P<0,0001
								Residual (within columns)	0.06014	12	0.005011
								Total	1.098	17
								Data summary
								Number of treatments (columns)	6
								Number of values (total)	18
								Multiple comparisons
								Number of families	1
								Number of comparisons per family	5
								Alpha	0.05
								Dunnett's multiple comparisons test	Mean Diff,	95,00% CI of diff,	Below threshold?	Summary	Adjusted P Value	A-?
								aV-Integrin vs. CLC	0.539	0,3713 to 0,7067	Yes	****	<0,0001	B	CLC
								aV-Integrin vs. Stonin2	0.5177	0,3500 to 0,6854	Yes	****	<0,0001	C	Stonin2
								aV-Integrin vs. Eps15R	0.3807	0,2130 to 0,5484	Yes	***	0.0001	D	Eps15R
								aV-Integrin vs. Intersectin	0.3997	0,2320 to 0,5674	Yes	****	<0,0001	E	Intersectin
								aV-Integrin vs. Paxillin	0.8023	0,6346 to 0,9700	Yes	****	<0,0001	F	Paxillin
								Test details	Mean 1	Mean 2	Mean Diff,	SE of diff,	n1	n2	q	DF
								aV-Integrin vs. CLC	0.844	0.305	0.539	0.0578	3	3	9.325	12
								aV-Integrin vs. Stonin2	0.844	0.3263	0.5177	0.0578	3	3	8.956	12
								aV-Integrin vs. Eps15R	0.844	0.4633	0.3807	0.0578	3	3	6.586	12
								aV-Integrin vs. Intersectin	0.844	0.4443	0.3997	0.0578	3	3	6.915	12
								aV-Integrin vs. Paxillin	0.844	0.04167	0.8023	0.0578	3	3	13.88	12

## Sheet: Fig 4B
Figure 4B
% of Stonin1-positive area
Clathrin positive	0.18
Clathrin negative	0.82

## Sheet: Fig 4C
Figure 4C
Types of clathrin structures within stonin1/clathrin-positive area
flat	0.985
dome	0.012
pit	0.003

## Sheet: Fig 4D
Figure 4D
size of clathrin structures within stonin1/clathrin-positive area
0.086
0.086
0.11
0.126
0.031
0.041
0.065
0.072
0.083
0.028
0.097
0.034
0.108
0.1
0.028
0.026
0.056
0.056
0.066
0.16
0.053
0.071
0.105
0.152
0.097
0.071
0.08
0.121
0.064
0.161
0.079
0.127
0.065
0.159
0.043
0.028
0.093
0.081
0.081
0.067
0.063
0.037
0.084
0.035
0.056
0.058
0.055
0.069
0.108
0.044
0.058
0.126
0.038
0.154
0.067
0.122
0.05
0.03
0.065
0.251
0.099
0.034
0.11
0.086
0.026
0.055
0.042
0.12
0.086
0.077
0.075
0.06
0.041
0.074
0.05
0.183

## Sheet: Fig 5D
Figure 5D
Time (min)	Integrin Intensity FA1	Integrin Intensity FA2	Integrin Intensity FA3	Integrin Intensity FA4	Integrin Intensity FA5	Integrin Intensity FA6	Integrin Intensity FA7	Integrin Intensity FA8	Integrin Intensity FA9	Integrin Intensity FA10	Integrin Intensity FA11	Integrin Intensity FA12	Integrin Intensity FA13	Integrin Intensity FA14	Integrin Intensity FA15	Integrin Intensity FA16	Integrin Intensity FA17	Integrin Intensity FA18	Integrin Intensity FA19	Integrin Intensity FA20	Integrin Intensity FA21	Integrin Intensity FA22	Integrin Intensity FA23	Integrin Intensity FA24	Integrin Intensity FA25	Integrin Intensity FA26	Integrin Intensity FA27	Integrin Intensity FA28	Integrin Intensity FA29	Integrin Intensity FA30	Integrin Intensity FA31	Integrin Intensity FA32	Integrin Intensity FA33	Integrin Intensity FA34	Integrin Intensity FA35	Integrin Intensity FA36
0	1	1	1	1	1	1	1	1	1	1	1	1	1	1	1	1	1	1	1	1	1	1	1	1	1	1	1	1	1	1	1	1	1	1	1	1
10	1.05257	1.05006	1.08821	1.05577	1.05231	1.07227	1.0161	1.11367	1.01304	1.16389	1.05592	1.04528	1.02917	1.04509	1.02478	1.13914	0.887212	1.01897	0.935854	1.00839	1.05181	1.05221	0.907171	0.936974	0.959697	1.43617	0.791447	0.774743	0.96788	1.11977	1.11754	0.828518	1.07763	0.793264	0.856395	1.04913
20	1.04248	1.05911	1.20069	1.10593	1.058	1.02527	1.0791	1.07679	1.0259	1.11637	1.01462	0.884026	0.937616	1.01595	1.06997	1.09921	0.717692	0.878815	0.746256	0.875679	0.868281	0.893263	0.824108	0.630644	0.830899	1.20484	0.654837	0.672567	0.984702	0.904269	1.06315	0.794975	1.00972	0.589179	0.784359	1.46317
30	0.938733	1.0173	1.06519	1.07021	1.31475	1.23076	1.08545	1.10108	1.06639	1.15411	1.1179	0.870831	1.04425	1.21881	1.03981	1.2922	0.636474	0.830346	0.824804	0.815674	0.779235	0.893263	0.724667	0.674385	0.651934	0.966746	0.56112	0.615516	0.969265	0.859511	1.02161	0.760567	0.875792	0.416976	0.722028	1.39037
40	0.975752	0.866819	1.21524	1.04259	1.48956	1.36727	1.14006	1.09082	1.07847	1.10743	1.15436	0.949277	1.09213	1.35802	1.0861	1.47924	0.654077	0.850097	0.956544	0.825472	0.731378	0.890402	0.797591	0.649255	0.700287	0.828676	0.595576	0.664234	0.977462	1.01544	0.970512	0.846676	0.826932	0.417898	0.7189	1.12618
50	0.999851	0.842066	1.18439	1.05427	1.36662	1.35008	1.0953	1.07125	1.14396	1.16229	1.11621	0.952182	1.05573	1.34416	1.09712	1.50118	0.628773	0.780796	0.804779	0.837185	0.729438	0.781333	0.809897	0.766414	0.694074	0.686811	0.594964	0.608687	0.987273	1.10858	0.855302	0.787295	0.785844	0.484635	0.645395	1.15697
60	0.978783	0.791638	1.01531	1.03179	1.26519	1.38349	1.0531	0.97281	1.10016	0.941779	1.07917	0.875371	1.02326	1.22317	1.10058	1.45724	0.622869	0.728245	0.776837	0.79939	0.713989	0.790645	0.752948	0.790975	0.662698	0.559556	0.728065	0.50655	0.981182	1.2873	0.868313	0.957962	0.763797	0.516171	0.751942	0.957359
70	0.978783	0.787821	0.95079	0.923383	1.32881	1.19435	1.0634	0.928374	1.09	0.808833	0.989348	0.848738	0.988969	1.24719	1.11507	1.42243	0.618246	0.734348	0.75516	0.874361	0.765657	0.89213	0.739883	0.700152	0.716081	0.5229	0.813522	0.488721	1.04073	1.88583	0.821226	0.98347	0.654095	0.600175	0.698458	0.745543
80	0.829416	0.670156	0.85049	0.8987	1.32994	1.11039	1.01655	0.918618	1.11734	0.717528	0.878274	0.860783	0.838091	1.05172	1.44288	1.21333	0.627716	0.693961	0.64486	0.902888	0.877044	0.841524	0.724501	0.734431	0.669055	0.482812	0.829244	0.533199	1.10624	2.25186	0.768161	1.20327	0.677032	0.692708	0.701513	0.750564
90	0.839354	0.741211	0.75731	0.9375	1.42756	1.04871	1.00375	0.868077	1.135	0.726696	0.914734	0.934689	0.863127	1.09395	1.34767	1.25947	0.639837	0.703988	0.685171	0.907359	0.901736	0.884444	0.729523	0.69497	0.695766	0.596849	0.837546	0.494973	1.10274	2.35516	0.748325	1.24513	0.837479	0.782037	0.837858	0.61887
100	0.821466	0.713195	0.941298	0.950262	1.30075	1.21809	1.0672	0.909995	1.14438	0.746562	0.970077	1.07802	0.917951	1.24047	1.59594	1.51042	0.623066	0.717474	0.72877	0.903924	0.943371	0.877184	0.736656	0.716323	0.698495	0.564982	0.850069	0.463376	1.1098	3.1237	0.697125	1.27048	0.81495	0.796307	0.837218	0.645305
110	0.90236	0.619974	0.934312	0.953581	1.29481	1.08377	1.0367	0.961103	1.17334	0.799817	0.974386	1.08232	0.779054	1.21772	1.53918	1.38454	0.642761	0.7054	0.676318	0.907843	0.950967	0.814786	0.729389	0.717424	0.666105	0.613755	0.895463	0.495371	1.10826	3.91784	0.661736	1.22135	0.787729	0.728671	0.707944	0.643621
Time (min)	Stonin1 Intensity FA1	Stonin1 Intensity FA2	Stonin1 Intensity FA3	Stonin1 Intensity FA4	Stonin1 Intensity FA5	Stonin1 Intensity FA6	Stonin1 Intensity FA7	Stonin1 Intensity FA8	Stonin1 Intensity FA9	Stonin1 Intensity FA10	Stonin1 Intensity FA11	Stonin1 Intensity FA12	Stonin1 Intensity FA13	Stonin1 Intensity FA14	Stonin1 Intensity FA15	Stonin1 Intensity FA16	Stonin1 Intensity FA17	Stonin1 Intensity FA18	Stonin1 Intensity FA19	Stonin1 Intensity FA20	Stonin1 Intensity FA21	Stonin1 Intensity FA22	Stonin1 Intensity FA23	Stonin1 Intensity FA24	Stonin1 Intensity FA25	Stonin1 Intensity FA26	Stonin1 Intensity FA27	Stonin1 Intensity FA28	Stonin1 Intensity FA29	Stonin1 Intensity FA30	Stonin1 Intensity FA31	Stonin1 Intensity FA32	Stonin1 Intensity FA33	Stonin1 Intensity FA34	Stonin1 Intensity FA35	Stonin1 Intensity FA36
0	0.00405292	0.0941628	-0.00676581	0.23416	0.128194	0.249598	0.586691	0.251821	-0.0872606	0.00451374	0.294757	0.517382	0.256028	-0.0670776	0.269715	-0.202465	-0.14491	-0.311928	-0.205174	-0.196371	-0.0282608	-0.0504125	-0.0103826	-0.191379	-0.0904122	-0.0904172	-0.153296	0.100742	-0.156829	-0.226048	-0.301292	-0.131405	-0.161727	0.135721	-0.0613615	-0.252364
10	0.178442	0.0804668	0.161702	0.367956	0.338845	0.420974	0.348753	0.378135	0.0944197	0.147291	0.27214	1.25174	0.767858	0.00480859	0.124106	0.175427	-0.0203704	-0.248341	-0.139557	-0.156767	-0.0431629	-0.0565113	0.208892	-0.0816874	0.0149473	-0.0618142	0.034795	0.143603	0.0014684	-0.224232	-0.264825	-0.0618064	-0.207022	0.212033	0.052078	-0.2431
20	0.243706	0.405605	0.205394	0.590991	0.372012	0.612052	0.517933	0.621071	0.227581	0.239775	0.424983	1.52143	0.490272	0.0822923	0.252203	0.300677	0.350123	-0.123172	-0.168675	-0.0168248	0.12702	0.0995157	0.397654	0.341576	0.170416	0.307116	0.296834	0.596064	0.228779	-0.0794211	-0.176754	0.050296	-0.0774993	0.63306	0.327829	-0.112792
30	0.429814	0.603612	0.436642	0.657087	0.351816	1.04714	0.384428	0.716784	0.193393	0.272611	0.559814	1.46962	0.65936	0.0910474	0.24487	0.307865	0.649057	-0.0351823	-0.138644	0.193684	0.257696	0.24551	0.559619	0.700621	0.458586	0.411622	0.423797	0.586514	0.46898	-0.122024	-0.12246	0.497782	0.22333	0.481264	0.382539	-0.124883
40	0.453086	0.527442	0.480296	0.727198	0.369646	1.0245	0.400271	0.797387	0.479537	0.533681	0.622241	0.874377	0.922341	0.077761	0.324823	0.557961	0.699011	0.0772063	-0.126014	0.363702	0.380647	0.533223	0.606059	0.629995	0.344843	0.82039	0.652651	0.466753	0.676648	-0.14088	-0.0216147	0.353184	0.356389	0.366469	0.403194	0.0868207
50	0.641602	0.40522	0.54771	0.798315	0.360922	1.25495	0.456206	1.29604	0.463869	0.109207	0.725421	0.886558	0.743858	0.330962	0.0263955	0.456297	0.738663	0.206257	0.0067771	0.600139	0.662492	0.86941	0.529764	1.07828	0.268619	0.766144	0.715411	0.55209	0.73125	-0.0601944	0.00519928	0.379772	0.361123	0.642292	0.684936	0.183879
60	0.80518	0.714949	0.677991	0.964271	0.268207	1.33359	0.502935	1.10515	0.514286	0.247305	0.750508	0.657937	0.839579	0.195658	-0.00393564	0.828472	1.05589	0.388152	0.493707	0.817263	0.863229	0.962837	0.600893	0.957768	0.373287	0.524086	0.897542	0.32879	0.932073	0.0131189	0.0757606	0.32043	0.361324	0.61865	0.68831	0.274598
70	0.887207	1.07916	0.725674	1.13886	0.382069	1.27633	0.5012	1.0955	0.543443	0.33491	0.816507	0.664542	0.741503	0.396267	0.153275	1.28272	1.26799	0.538459	0.793595	0.772874	0.821122	0.98426	0.625135	1.01126	0.584208	0.510846	1.11111	0.206569	0.939061	-0.148622	0.0147223	0.549556	0.250812	0.656253	0.757328	0.496577
80	1.08895	1.44232	1.08472	1.41331	0.542854	1.52143	0.66878	1.52143	0.757375	0.354262	1.04812	0.69302	1.19623	0.961207	-0.00455128	1.52143	1.44988	0.752013	0.951783	1.00724	1.09608	0.991446	0.777857	1.03679	0.811465	0.419045	1.19817	0.312749	0.992663	0.0109332	0.0834473	0.903116	0.430509	0.920549	0.680254	0.694228
90	1.01804	1.52143	1.09799	1.52143	0.602596	1.37352	0.780369	1.19263	1.07406	0.318509	1.192	0.680756	1.20412	0.987042	0.235731	1.26642	1.40552	0.860149	1.0731	1.12233	1.24408	1.11023	0.905569	0.947592	1.01409	0.677362	1.16853	0.571478	1.03448	0.23643	0.1869	0.778868	0.489467	1.14426	0.686015	1.01626
100	1.43181	0.999613	1.31244	1.31265	0.645195	1.32443	0.6965	1.02394	1.04972	0.494574	1.33121	0.633226	0.84279	0.815589	0.15322	1.11724	1.41163	0.978818	0.963583	1.22463	1.52143	0.991246	1.07023	1.19752	1.21404	1.06217	1.52143	0.448552	0.962591	0.432624	0.709529	0.875105	0.926216	1.00587	0.665298	1.36097
110	1.13222	0.955258	1.40615	1.22033	0.701168	1.29138	0.895293	0.922441	1.04743	0.65563	1.1317	0.666826	1.08581	0.82945	0.189666	1.15458	1.52143	1.17989	0.952631	1.3746	1.44603	0.998144	1.28055	1.06696	1.23786	1.02267	1.49551	0.372571	1.13045	0.537463	0.659501	1.04905	0.685614	0.801301	0.642533	1.25989
Time (min)	Paxillin Intensity FA1	Paxillin Intensity FA2	Paxillin Intensity FA3	Paxillin Intensity FA4	Paxillin Intensity FA5	Paxillin Intensity FA6	Paxillin Intensity FA7	Paxillin Intensity FA8	Paxillin Intensity FA9	Paxillin Intensity FA10	Paxillin Intensity FA11	Paxillin Intensity FA12	Paxillin Intensity FA13	Paxillin Intensity FA14	Paxillin Intensity FA15	Paxillin Intensity FA16	Paxillin Intensity FA17	Paxillin Intensity FA18	Paxillin Intensity FA19	Paxillin Intensity FA20	Paxillin Intensity FA21	Paxillin Intensity FA22	Paxillin Intensity FA23	Paxillin Intensity FA24	Paxillin Intensity FA25	Paxillin Intensity FA26	Paxillin Intensity FA27	Paxillin Intensity FA28	Paxillin Intensity FA29	Paxillin Intensity FA30	Paxillin Intensity FA31	Paxillin Intensity FA32	Paxillin Intensity FA33	Paxillin Intensity FA34	Paxillin Intensity FA35	Paxillin Intensity FA36
0	1	1	1	1	1	1	1	1	1	1	1	1	1	1	1	1	1	1	1	1	1	1	1	1	1	1	1	1	1	1	1	1	1	1	1	1
10	0.69608	1.0487	0.467422	0.439852	0.676112	0.984695	1.35787	0.654273	1.29134	0.865557	1.37414	0.684046	0.768002	0.794609	0.562592	1.46196	0.633857	0.832849	1.08045	0.77038	0.986545	0.894298	0.628813	0.660258	0.959048	1.65709	0.308489	0.240315	0.547942	0.774122	0.9915	0.57529	1.03868	0.657145	0.641657	1.18751
20	0.905356	0.684715	0.766582	0.649165	0.695405	0.940285	1.15354	0.778953	1.00329	0.973448	0.916938	-0.0236224	1.28222	0.879394	0.703421	0.950157	0.226182	0.522998	0.76179	0.444663	0.4296	0.659734	0.529687	0.018855	0.448083	0.700696	-0.0615695	0.197097	0.199567	0.72041	1.09177	0.321136	0.888733	0.411823	0.529412	1.58785
30	0.747059	0.381318	0.449841	0.43352	1.27298	0.446192	1.24957	0.385856	0.947834	0.898315	0.632856	-0.076278	0.906895	1.05548	0.72463	0.966219	0.01387	0.496823	1.15204	0.251445	0.168788	0.384604	0.27696	-0.133237	0.0902449	0.284401	-0.222362	0.0857868	-0.056922	0.722706	0.899704	0.0908487	0.510741	0.193445	0.376826	1.39586
40	0.784464	0.288927	0.422772	0.389513	1.50167	0.519447	1.11548	0.246672	0.879114	0.708903	0.764861	0.075166	1.22786	1.02331	0.728037	0.808697	0.000194541	0.365753	1.12552	0.0916183	-0.0447761	0.168685	0.375006	-0.152875	0.210973	0.0324544	-0.21757	0.0744343	-0.108052	0.878058	0.63646	0.0418317	0.334361	0.175408	0.329146	1.05628
50	0.741552	0.222761	0.1689	0.223234	1.32004	0.219477	1.13599	0.0428043	0.831508	0.751675	0.74376	0.0691639	1.08865	0.779461	1.02135	0.817109	-0.130058	0.220661	0.699255	0.0189422	-0.163379	-0.0461716	0.461394	-0.188914	0.175336	0.0667605	-0.214207	0.225293	-0.155307	1.27033	0.642945	0.0890129	0.304953	0.0994398	0.225604	0.819859
60	0.62941	0.00776735	0.0928575	0.0643558	1.58623	0.161544	1.16618	0.0241788	0.477469	0.586501	0.302223	0.152481	1.24635	0.573644	1.0307	0.113231	-0.204034	0.064632	0.192767	-0.00992303	-0.200878	-0.175544	0.34148	-0.218528	0.0619818	-0.0534378	-0.219351	0.0365056	-0.157301	1.39334	0.531852	0.0821087	0.317122	0.152065	0.341769	0.522512
70	0.355029	-0.108706	-0.053759	-0.11119	1.96947	0.0672015	1.16788	-0.0256001	0.425586	0.446843	0.252174	0.0400851	0.852964	0.423768	1.23711	-0.174431	-0.240591	-0.0968033	0.0610835	-0.0629804	-0.217683	-0.193962	0.104095	-0.23638	0.0154865	-0.151033	-0.229097	-0.0696703	-0.194758	1.20186	0.487629	0.0224094	0.166141	0.163107	0.221604	0.281085
80	0.0625873	-0.162901	-0.0889972	-0.180934	1.53232	0.0104449	0.941768	-0.0957739	0.330206	0.358978	0.325045	0.144197	0.624296	0.337179	1.40613	-0.283612	-0.253807	-0.179718	-0.165643	-0.146926	-0.224109	-0.236046	0.0283964	-0.238692	-0.133411	-0.160901	-0.210454	0.025267	-0.176591	1.2916	0.490777	0.0162501	0.198204	0.22464	0.204967	0.0927531
90	0.0478661	-0.0836224	-0.118849	-0.251586	1.10585	-0.138082	0.680047	-0.1544	0.294848	0.216603	0.31837	0.51043	0.426044	0.227669	1.13915	-0.254756	-0.206788	-0.216229	-0.195556	-0.20551	-0.245844	-0.223034	-0.101736	-0.240483	-0.202505	-0.191684	-0.246228	-0.161027	-0.159382	1.07468	0.362838	-0.0349663	0.354126	0.259964	0.461432	-0.127004
100	-0.0475728	-0.216078	-0.262502	-0.284335	0.582466	-0.205202	0.529415	-0.194908	0.310857	0.034319	0.166351	0.616981	0.283956	0.240571	1.44118	-0.240191	-0.233389	-0.245748	-0.219494	-0.252931	-0.262808	-0.22109	-0.159774	-0.257501	-0.212691	-0.235928	-0.242055	-0.137877	-0.172905	0.836548	0.15588	0.0165916	0.239746	0.251368	0.464661	-0.1378
110	-0.04734	-0.216211	-0.254486	-0.297943	0.455732	-0.229508	0.191499	-0.147065	0.27894	-0.0831792	0.0351018	0.492821	0.00916395	0.182666	1.54149	-0.31058	-0.256971	-0.255537	-0.200905	-0.258936	-0.261977	-0.227598	-0.180101	-0.272636	-0.247683	-0.224597	-0.248861	-0.0416104	-0.204331	0.320981	0.139342	0.0360272	0.0942307	0.350658	0.335693	0.0037083

[truncated: 16 more sheets: Fig 6C, Fig 6E, Fig 6H, Fig 7B, Fig 7C, Fig S2E, Fig S2F, Fig S3B, Fig S4C, Fig S4D, Fig S4E_F, Fig S9C, Fig S10G, Fig S11B, Fig S11E, Fig S11G_H]
